# Supplementary material for: Promising Therapeutic Impact of a Selective Estrogen Receptor Downregulator, Fulvestrant, as Demonstrated In Vitro upon Low-Grade Serous Ovarian Carcinoma Cell Lines
Source: Curr Oncol. 2022 Jun 1;29(6):4020–33. doi: 10.3390/curroncol29060321 (PMC9221871; doi:10.3390/curroncol29060321)
Supplement: Supplementary file 1 [file curroncol-29-00321-s001.zip]

Archive with 4 entries (4 files):
- supplimentary figure  for submission/Figure S1.TIF
- supplimentary figure  for submission/Figure S2.TIF
- supplimentary figure  for submission/Figure S3.TIF
- supplimentary figure  for submission/Figure S4.TIF
